# Supplementary material for: Comparison between Capillary and Serum Lactate Levels in Predicting Short-Term Mortality of Septic Patients at the Emergency Department
Source: Int J Mol Sci. 2023 May 23;24(11):9121. doi: 10.3390/ijms24119121 (PMC10252479; doi:10.3390/ijms24119121)
Supplement: Supplementary file 1 [file ijms-24-09121-s001.zip]

Archive with 1 entries (1 files):
- ijms-2400505-Supplementary.pdf
